# Supplementary material for: Resolution of taxonomic problems in Australian Harpalini, Abacetini, Pterostichini, and Oodini (Coleoptera, Carabidae)
Source: Zookeys. 2015 Dec 14;(545):131–7. doi: 10.3897/zookeys.545.6752 (PMC4714372; doi:10.3897/zookeys.545.6752)
Supplement: XML Treatment for Harpalini [file zookeys.545.6752-treatment1.xml]

<!DOCTYPE tp:taxon-treatment
  PUBLIC "-//TaxonX//DTD Taxonomic Treatment Publishing DTD v0 20100105//EN" "tax-treatment-NSO.dtd">
<tp:taxon-treatment xmlns:tp="http://www.plazi.org/taxpub"><tp:treatment-meta><kwd-group><label>Taxon classification</label><kwd><named-content content-type="kingdom">Animalia</named-content></kwd><kwd><named-content content-type="order">Coleoptera</named-content></kwd><kwd><named-content content-type="family">Carabidae</named-content></kwd></kwd-group><mixed-citation publication-type="journal"><person-group><name><surname>Will</surname><given-names>Kipling</given-names></name></person-group><article-title>Resolution of taxonomic problems in Australian <tp:taxon-name><tp:taxon-name-part taxon-name-part-type="tribe">Harpalini</tp:taxon-name-part></tp:taxon-name>, <tp:taxon-name><tp:taxon-name-part taxon-name-part-type="tribe">Abacetini</tp:taxon-name-part></tp:taxon-name>, <tp:taxon-name><tp:taxon-name-part taxon-name-part-type="tribe">Pterostichini</tp:taxon-name-part></tp:taxon-name>, and <tp:taxon-name><tp:taxon-name-part taxon-name-part-type="tribe">Oodini</tp:taxon-name-part></tp:taxon-name> (<tp:taxon-name><tp:taxon-name-part taxon-name-part-type="order">Coleoptera</tp:taxon-name-part></tp:taxon-name>, <tp:taxon-name><tp:taxon-name-part taxon-name-part-type="family">Carabidae</tp:taxon-name-part></tp:taxon-name>)</article-title><source>Zookeys</source><day>14</day><month>12</month><year>2015</year><volume>2015</volume><issue>545</issue><fpage>131</fpage><lpage>137</lpage><pub-id pub-id-type="doi">10.3897/zookeys.545.6752</pub-id></mixed-citation></tp:treatment-meta><tp:nomenclature><tp:taxon-name>
                        <tp:taxon-name-part taxon-name-part-type="tribe">Harpalini</tp:taxon-name-part>
                    </tp:taxon-name><tp:taxon-authority>Bonelli, 1810</tp:taxon-authority><tp:nomenclature-citation-list><tp:nomenclature-citation><tp:taxon-name><tp:taxon-name-part taxon-name-part-type="genus">Lecanomerus</tp:taxon-name-part></tp:taxon-name><comment> Chaudoir, 1850; type species, <italic><tp:taxon-name><tp:taxon-name-part taxon-name-part-type="genus">Lecanomerus</tp:taxon-name-part> <tp:taxon-name-part taxon-name-part-type="species">insidiosus</tp:taxon-name-part></tp:taxon-name></italic> Chaudoir, 1850.</comment></tp:nomenclature-citation><tp:nomenclature-citation><tp:taxon-name><tp:taxon-name-part taxon-name-part-type="genus">Veradia</tp:taxon-name-part></tp:taxon-name><comment> Castelnau, F.L. Laporte de, 1867; type species <italic><tp:taxon-name><tp:taxon-name-part taxon-name-part-type="genus">Veradia</tp:taxon-name-part> <tp:taxon-name-part taxon-name-part-type="species">brisbanensis</tp:taxon-name-part></tp:taxon-name></italic> Castelnau, F.L. Laporte de, 1867. <bold>syn. n.</bold></comment></tp:nomenclature-citation><tp:nomenclature-citation><tp:taxon-name><tp:taxon-name-part taxon-name-part-type="genus">Lecanomerus</tp:taxon-name-part> <tp:taxon-name-part taxon-name-part-type="species">brisbanensis</tp:taxon-name-part></tp:taxon-name><comment> (Castelnau, 1867). <bold>comb. n.</bold></comment></tp:nomenclature-citation></tp:nomenclature-citation-list></tp:nomenclature><tp:treatment-sec sec-type="material"><title>Material examined.</title><p>Holotype, male [<named-content xmlns:xlink="http://www.w3.org/1999/xlink" content-type="dwc:institutional_code" xlink:type="simple"><named-content content-type="dwc:institutional_code" xlink:type="simple">MCSN</named-content></named-content>]. Type locality Brisbane. A female specimen, “<named-content xmlns:xlink="http://www.w3.org/1999/xlink" content-type="dwc:verbatimCoordinates" xlink:type="simple">26.49S 151.58E</named-content> [<named-content xmlns:xlink="http://www.w3.org/1999/xlink" content-type="dwc:verbatimCoordinates" xlink:type="simple">29°49'S / 151°58'E</named-content>] Yarraman QLD State F. No. 282, 31 Mar. 1982, R.A. Barrett, M. Lenz, L. Miller”//”Rotten log” [<named-content xmlns:xlink="http://www.w3.org/1999/xlink" content-type="dwc:institutional_code" xlink:type="simple">ANIC</named-content>].</p></tp:treatment-sec><tp:treatment-sec sec-type="Notes"><title>Notes.</title><p>Originally this species was placed by <xref ref-type="bibr" rid="B3">Castelnau (1867)</xref> near <italic><tp:taxon-name><tp:taxon-name-part taxon-name-part-type="genus">Moriodema</tp:taxon-name-part></tp:taxon-name></italic> Castelnau, 1867, a <tp:taxon-name><tp:taxon-name-part taxon-name-part-type="tribe">Moriomorphini</tp:taxon-name-part></tp:taxon-name> taxon, which was then considered to be within <tp:taxon-name><tp:taxon-name-part taxon-name-part-type="tribe">Pterostichini</tp:taxon-name-part></tp:taxon-name>. Subsequently it was moved to <tp:taxon-name><tp:taxon-name-part taxon-name-part-type="tribe">Harpalini</tp:taxon-name-part></tp:taxon-name> by <xref ref-type="bibr" rid="B4">Chaudoir (1880)</xref> and according to Chaudoir it did not differ from <italic><tp:taxon-name><tp:taxon-name-part taxon-name-part-type="genus">Hypharpax</tp:taxon-name-part></tp:taxon-name></italic> W.S. Macleay, 1825. <xref ref-type="bibr" rid="B14">Sloane (1898)</xref> agreed with the placement in <tp:taxon-name><tp:taxon-name-part taxon-name-part-type="tribe">Harpalini</tp:taxon-name-part></tp:taxon-name>, but deferred on the generic assignment and its possible similarity to <italic><tp:taxon-name><tp:taxon-name-part taxon-name-part-type="genus">Hypharpax</tp:taxon-name-part></tp:taxon-name></italic>. <xref ref-type="bibr" rid="B15">Straneo (1941)</xref> thoroughly reviewed the pertinent literature and studied the type specimen of <italic><tp:taxon-name><tp:taxon-name-part taxon-name-part-type="genus">Veradia</tp:taxon-name-part> <tp:taxon-name-part taxon-name-part-type="species">brisbanensis</tp:taxon-name-part></tp:taxon-name></italic>. He concurred with the placement in <tp:taxon-name><tp:taxon-name-part taxon-name-part-type="tribe">Harpalini</tp:taxon-name-part></tp:taxon-name> and suggested there were similarities with <italic><tp:taxon-name><tp:taxon-name-part taxon-name-part-type="genus">Nemaglossa</tp:taxon-name-part></tp:taxon-name></italic> Sloane, 1920 (=<italic><tp:taxon-name><tp:taxon-name-part taxon-name-part-type="genus">Lecanomerus</tp:taxon-name-part></tp:taxon-name></italic> Chaudoir, 1850, not <italic><tp:taxon-name><tp:taxon-name-part taxon-name-part-type="genus">Nemaglossa</tp:taxon-name-part></tp:taxon-name></italic> Solier, 1849), <italic><tp:taxon-name><tp:taxon-name-part taxon-name-part-type="genus">Euthenarus</tp:taxon-name-part></tp:taxon-name></italic> Bates, 1874 and <italic><tp:taxon-name><tp:taxon-name-part taxon-name-part-type="genus">Diaphoromerus</tp:taxon-name-part></tp:taxon-name></italic> Chaudoir, 1843 (= <tp:taxon-name><tp:taxon-name-part taxon-name-part-type="genus">Notiobia</tp:taxon-name-part> (<tp:taxon-name-part taxon-name-part-type="subgenus">Anisotarsus</tp:taxon-name-part>)</tp:taxon-name> Chaudoir, 1843). These taxa fall in three different tribes of <tp:taxon-name><tp:taxon-name-part taxon-name-part-type="tribe">Harpalini</tp:taxon-name-part></tp:taxon-name> and Straneo pointed out that without access to Australian material for comparison that he could not make a decision regarding the status or relationships of the genus and species. <xref ref-type="bibr" rid="B13">Moore et al. (1987)</xref> maintained the genus in <tp:taxon-name><tp:taxon-name-part taxon-name-part-type="supertribe">Harpalitae</tp:taxon-name-part></tp:taxon-name> incertae sedis, accurately reflecting the uncertainty of the placement of the taxon at that time.</p><p>I examined the holotype and confirm that it has typical <tp:taxon-name><tp:taxon-name-part taxon-name-part-type="tribe">Harpalini</tp:taxon-name-part></tp:taxon-name> character states, e.g. single supraorbital seta and no elytral plica, and does not have any character states that would place it in any other tribe. Additionally the male has the front and middle tarsomeres expanded with spongy ventral pads, the penultimate labial palpomere is <!--PageBreak-->bisetose, the posterior lateromarginal seta of pronotum is absent and the angular base of stria 1 is absent. This combination of character states is consistent with placement of this taxon in subtribe <tp:taxon-name><tp:taxon-name-part taxon-name-part-type="subtribe">Pelmatellina</tp:taxon-name-part></tp:taxon-name> and is identical to the state combination found in many Australia <italic><tp:taxon-name><tp:taxon-name-part taxon-name-part-type="genus">Lecanomerus</tp:taxon-name-part></tp:taxon-name></italic> species. Based on this evidence, <italic><tp:taxon-name><tp:taxon-name-part taxon-name-part-type="genus">Veradia</tp:taxon-name-part></tp:taxon-name></italic> is considered a junior synonym of <italic><tp:taxon-name><tp:taxon-name-part taxon-name-part-type="genus">Lecanomerus</tp:taxon-name-part></tp:taxon-name></italic>.</p><p>A search in the holdings of the <named-content xmlns:xlink="http://www.w3.org/1999/xlink" content-type="dwc:institutional_code" xlink:type="simple">ANIC</named-content> and <named-content xmlns:xlink="http://www.w3.org/1999/xlink" content-type="dwc:institutional_code" xlink:type="simple">QM</named-content> did not yield any additional specimens of this species beyond the single female, but at least six very similar looking <italic><tp:taxon-name><tp:taxon-name-part taxon-name-part-type="genus">Lecanomerus</tp:taxon-name-part></tp:taxon-name></italic> species were found. Each was distinctly different, but all are very likely closely related based on their general similarity. How many of these are currently named species cannot be assessed without recourse to the types.</p></tp:treatment-sec><ref-list><ref id="B3"><mixed-citation xmlns:xlink="http://www.w3.org/1999/xlink" xlink:type="simple"><person-group><name name-style="western"><surname>Castelnau</surname><given-names>FLL de</given-names></name></person-group> (<year>1867</year>) <article-title>Notes on Australian <tp:taxon-name><tp:taxon-name-part taxon-name-part-type="order">Coleoptera</tp:taxon-name-part></tp:taxon-name>.</article-title> <source>Transactions and Proceedings of the Royal Society of Victoria</source> <volume>8</volume>: <fpage>31</fpage>–<lpage>38</lpage>. </mixed-citation></ref><ref id="B4"><mixed-citation xmlns:xlink="http://www.w3.org/1999/xlink" xlink:type="simple"><person-group><name name-style="western"><surname>Chaudoir</surname><given-names>M</given-names></name></person-group> (<year>1880</year>) <article-title>Essai monographique sur les Morionides.</article-title> <source>Bulletin de la Société Impériale des Naturalistes de Moscou</source> <volume>55</volume>(<issue>2</issue>): <fpage>317</fpage>–<lpage>384</lpage>. </mixed-citation></ref><ref id="B14"><mixed-citation xmlns:xlink="http://www.w3.org/1999/xlink" xlink:type="simple"><person-group><name name-style="western"><surname>Sloane</surname><given-names>TG</given-names></name></person-group> (<year>1898</year>) <article-title>On <tp:taxon-name><tp:taxon-name-part taxon-name-part-type="family">Carabidae</tp:taxon-name-part></tp:taxon-name> from west Australia, sent by Mr. A. M. Lea (with descriptions of new genera and species, synoptic tables, &amp;c.).</article-title> <source>Proceedings of the Linnean Society of New South Wales</source> <volume>23</volume>: <fpage>444</fpage>–<lpage>520</lpage>. </mixed-citation></ref><ref id="B15"><mixed-citation xmlns:xlink="http://www.w3.org/1999/xlink" xlink:type="simple"><person-group><name name-style="western"><surname>Straneo</surname><given-names>SL</given-names></name></person-group> (<year>1941</year>) <article-title>Sui tipi dei <tp:taxon-name><tp:taxon-name-part taxon-name-part-type="tribe">Pterostichini</tp:taxon-name-part></tp:taxon-name> (Coleopt. Carabid.) Australiani della collezione Castelnau nel Museo Civico di Genova Nota III.</article-title> <source>Annali Del Museo Civico Di Storia Naturale Giacomo Doria</source> <volume>61</volume>: <fpage>83</fpage>–<lpage>94</lpage>. </mixed-citation></ref><ref id="B13"><mixed-citation xmlns:xlink="http://www.w3.org/1999/xlink" xlink:type="simple"><person-group><name name-style="western"><surname>Moore</surname><given-names>BP</given-names></name><name name-style="western"><surname>Weir</surname><given-names>TA</given-names></name><name name-style="western"><surname>Pyke</surname><given-names>JE</given-names></name></person-group> (<year>1987</year>) <article-title><tp:taxon-name><tp:taxon-name-part taxon-name-part-type="family">Rhysodidae</tp:taxon-name-part></tp:taxon-name> and <tp:taxon-name><tp:taxon-name-part taxon-name-part-type="family">Carabidae</tp:taxon-name-part></tp:taxon-name>.</article-title> In: <person-group><name name-style="western"><surname>Walton</surname><given-names>DW</given-names></name></person-group> (<role>Ed.</role>) <source>Zoological Catalogue of Australia, vol. 4 (<tp:taxon-name><tp:taxon-name-part taxon-name-part-type="order">Coleoptera</tp:taxon-name-part></tp:taxon-name>: <tp:taxon-name><tp:taxon-name-part taxon-name-part-type="suborder">Archostemata</tp:taxon-name-part></tp:taxon-name>, <tp:taxon-name><tp:taxon-name-part taxon-name-part-type="suborder">Myxophaga</tp:taxon-name-part></tp:taxon-name> and <tp:taxon-name><tp:taxon-name-part taxon-name-part-type="suborder">Adephaga</tp:taxon-name-part></tp:taxon-name>)</source>. <publisher-name>Australian Government Publishing Service</publisher-name>, <publisher-loc>Canberra, ACT</publisher-loc>, <fpage>20</fpage>–<lpage>230</lpage>. </mixed-citation></ref></ref-list></tp:taxon-treatment>
