# Supplementary material for: Resolution of taxonomic problems in Australian Harpalini, Abacetini, Pterostichini, and Oodini (Coleoptera, Carabidae)
Source: Zookeys. 2015 Dec 14;(545):131–7. doi: 10.3897/zookeys.545.6752 (PMC4714372; doi:10.3897/zookeys.545.6752)
Supplement: XML Treatment for Pediomorphus variabilis [file zookeys.545.6752-treatment2.xml]

<!DOCTYPE tp:taxon-treatment
  PUBLIC "-//TaxonX//DTD Taxonomic Treatment Publishing DTD v0 20100105//EN" "tax-treatment-NSO.dtd">
<tp:taxon-treatment xmlns:tp="http://www.plazi.org/taxpub"><tp:treatment-meta><kwd-group><label>Taxon classification</label><kwd><named-content content-type="kingdom">Animalia</named-content></kwd><kwd><named-content content-type="order">Coleoptera</named-content></kwd><kwd><named-content content-type="family">Carabidae</named-content></kwd></kwd-group><mixed-citation publication-type="journal"><person-group><name><surname>Will</surname><given-names>Kipling</given-names></name></person-group><article-title>Resolution of taxonomic problems in Australian <tp:taxon-name><tp:taxon-name-part taxon-name-part-type="tribe">Harpalini</tp:taxon-name-part></tp:taxon-name>, <tp:taxon-name><tp:taxon-name-part taxon-name-part-type="tribe">Abacetini</tp:taxon-name-part></tp:taxon-name>, <tp:taxon-name><tp:taxon-name-part taxon-name-part-type="tribe">Pterostichini</tp:taxon-name-part></tp:taxon-name>, and <tp:taxon-name><tp:taxon-name-part taxon-name-part-type="tribe">Oodini</tp:taxon-name-part></tp:taxon-name> (<tp:taxon-name><tp:taxon-name-part taxon-name-part-type="order">Coleoptera</tp:taxon-name-part></tp:taxon-name>, <tp:taxon-name><tp:taxon-name-part taxon-name-part-type="family">Carabidae</tp:taxon-name-part></tp:taxon-name>)</article-title><source>Zookeys</source><day>14</day><month>12</month><year>2015</year><volume>2015</volume><issue>545</issue><fpage>131</fpage><lpage>137</lpage><pub-id pub-id-type="doi">10.3897/zookeys.545.6752</pub-id></mixed-citation></tp:treatment-meta><tp:nomenclature><tp:taxon-name>
                            <tp:taxon-name-part taxon-name-part-type="genus">Pediomorphus</tp:taxon-name-part>
                            <tp:taxon-name-part taxon-name-part-type="species">variabilis</tp:taxon-name-part>
                        </tp:taxon-name><tp:taxon-authority>(Straneo, 1960)</tp:taxon-authority><tp:taxon-status xmlns:xlink="http://www.w3.org/1999/xlink" xlink:type="simple">comb. n.</tp:taxon-status><tp:nomenclature-citation-list><tp:nomenclature-citation><tp:taxon-name><tp:taxon-name-part taxon-name-part-type="genus">Fouquetius</tp:taxon-name-part> <tp:taxon-name-part taxon-name-part-type="species">variabilis</tp:taxon-name-part></tp:taxon-name><comment> Straneo, 1960</comment></tp:nomenclature-citation></tp:nomenclature-citation-list></tp:nomenclature><tp:treatment-sec sec-type="material"><title>Material examined.</title><p>Holotype, male [<named-content xmlns:xlink="http://www.w3.org/1999/xlink" content-type="dwc:institutional_code" xlink:type="simple">NMB</named-content>]. Type locality Katherine, Northern Territory. Examined images only.</p></tp:treatment-sec><tp:treatment-sec sec-type="Notes"><title>Notes.</title><p><xref ref-type="bibr" rid="B16">Straneo (1960)</xref> discusses at length his sense that <italic><tp:taxon-name><tp:taxon-name-part taxon-name-part-type="genus">Holconotus</tp:taxon-name-part></tp:taxon-name></italic> Schmidt-Goebel, 1846 (= <italic><tp:taxon-name><tp:taxon-name-part taxon-name-part-type="genus">Fouquetius</tp:taxon-name-part></tp:taxon-name></italic> Maindron, 1906) and <italic><tp:taxon-name><tp:taxon-name-part taxon-name-part-type="genus">Pediomoprhus</tp:taxon-name-part></tp:taxon-name></italic> Chaudoir, 1878 are closely related and that <italic><tp:taxon-name><tp:taxon-name-part taxon-name-part-type="genus">Pediomorphus</tp:taxon-name-part> <tp:taxon-name-part taxon-name-part-type="species">macleayi</tp:taxon-name-part></tp:taxon-name></italic> Sloane, 1900 could be a species of <italic><tp:taxon-name><tp:taxon-name-part taxon-name-part-type="genus">Holconotus</tp:taxon-name-part></tp:taxon-name></italic>. <xref ref-type="bibr" rid="B12">Moore (1965)</xref> confirmed that <italic><tp:taxon-name><tp:taxon-name-part taxon-name-part-type="genus">Pediomorphus</tp:taxon-name-part> <tp:taxon-name-part taxon-name-part-type="species">macleayi</tp:taxon-name-part></tp:taxon-name></italic> is a true <italic><tp:taxon-name><tp:taxon-name-part taxon-name-part-type="genus">Pediomorphus</tp:taxon-name-part></tp:taxon-name></italic>. Straneo's conclusions are based on very limited material and he did not discuss characters that allow for clear placement of species in these two genera. Among other characteristics, <italic><tp:taxon-name><tp:taxon-name-part taxon-name-part-type="genus">Pediomorphus</tp:taxon-name-part></tp:taxon-name></italic> has distinctly expanded penultimate labial palpomeres not found in <italic><tp:taxon-name><tp:taxon-name-part taxon-name-part-type="genus">Holconotus</tp:taxon-name-part></tp:taxon-name></italic>, while the elytral lateral bead is distinctly, finely serrate in <italic><tp:taxon-name><tp:taxon-name-part taxon-name-part-type="genus">Holconotus</tp:taxon-name-part></tp:taxon-name></italic> and smooth in <italic><tp:taxon-name><tp:taxon-name-part taxon-name-part-type="genus">Pediomorphus</tp:taxon-name-part></tp:taxon-name></italic>. The type specimen of <italic><tp:taxon-name><tp:taxon-name-part taxon-name-part-type="genus">Pediomorphus</tp:taxon-name-part> <tp:taxon-name-part taxon-name-part-type="species">variabilis</tp:taxon-name-part></tp:taxon-name></italic> has clearly expanded penultimate labial palpomeres and smooth elytral lateral beads. Given the new combination, <italic><tp:taxon-name><tp:taxon-name-part taxon-name-part-type="genus">Holconotus</tp:taxon-name-part></tp:taxon-name></italic> is removed from the Australian faunal list.</p></tp:treatment-sec><ref-list><ref id="B16"><mixed-citation xmlns:xlink="http://www.w3.org/1999/xlink" xlink:type="simple"><person-group><name name-style="western"><surname>Straneo</surname><given-names>SL</given-names></name></person-group> (<year>1960</year>) <article-title>Elenco di Carabidi entrati recentemente nelle collezioni del Museo Frey.</article-title> <source>Entomologische Arbeiten Munich</source> <volume>11</volume>: <fpage>416</fpage>–<lpage>428</lpage>. </mixed-citation></ref><ref id="B12"><mixed-citation xmlns:xlink="http://www.w3.org/1999/xlink" xlink:type="simple"><person-group><name name-style="western"><surname>Moore</surname><given-names>BP</given-names></name></person-group> (<year>1965</year>) <article-title>Studies on Australian <tp:taxon-name><tp:taxon-name-part taxon-name-part-type="family">Carabidae</tp:taxon-name-part></tp:taxon-name> (<tp:taxon-name><tp:taxon-name-part taxon-name-part-type="order">Coleoptera</tp:taxon-name-part></tp:taxon-name>) 4.–The <tp:taxon-name><tp:taxon-name-part taxon-name-part-type="subfamily">Pterostichinae</tp:taxon-name-part></tp:taxon-name>.</article-title> <source>Transactions of the Royal entomological Society of London</source> <volume>117</volume>: <fpage>1</fpage>–<lpage>32</lpage>. doi: <ext-link xlink:type="simple" ext-link-type="doi" xlink:href="10.1111/j.1365-2311.1965.tb00042.x">10.1111/j.1365-2311.1965.tb00042.x</ext-link> </mixed-citation></ref></ref-list></tp:taxon-treatment>
