# Supplementary material for: Resolution of taxonomic problems in Australian Harpalini, Abacetini, Pterostichini, and Oodini (Coleoptera, Carabidae)
Source: Zookeys. 2015 Dec 14;(545):131–7. doi: 10.3897/zookeys.545.6752 (PMC4714372; doi:10.3897/zookeys.545.6752)
Supplement: XML Treatment for Cerabilia [file zookeys.545.6752-treatment3.xml]

<!DOCTYPE tp:taxon-treatment
  PUBLIC "-//TaxonX//DTD Taxonomic Treatment Publishing DTD v0 20100105//EN" "tax-treatment-NSO.dtd">
<tp:taxon-treatment xmlns:tp="http://www.plazi.org/taxpub"><tp:treatment-meta><kwd-group><label>Taxon classification</label><kwd><named-content content-type="kingdom">Animalia</named-content></kwd><kwd><named-content content-type="order">Coleoptera</named-content></kwd><kwd><named-content content-type="family">Carabidae</named-content></kwd></kwd-group><mixed-citation publication-type="journal"><person-group><name><surname>Will</surname><given-names>Kipling</given-names></name></person-group><article-title>Resolution of taxonomic problems in Australian <tp:taxon-name><tp:taxon-name-part taxon-name-part-type="tribe">Harpalini</tp:taxon-name-part></tp:taxon-name>, <tp:taxon-name><tp:taxon-name-part taxon-name-part-type="tribe">Abacetini</tp:taxon-name-part></tp:taxon-name>, <tp:taxon-name><tp:taxon-name-part taxon-name-part-type="tribe">Pterostichini</tp:taxon-name-part></tp:taxon-name>, and <tp:taxon-name><tp:taxon-name-part taxon-name-part-type="tribe">Oodini</tp:taxon-name-part></tp:taxon-name> (<tp:taxon-name><tp:taxon-name-part taxon-name-part-type="order">Coleoptera</tp:taxon-name-part></tp:taxon-name>, <tp:taxon-name><tp:taxon-name-part taxon-name-part-type="family">Carabidae</tp:taxon-name-part></tp:taxon-name>)</article-title><source>Zookeys</source><day>14</day><month>12</month><year>2015</year><volume>2015</volume><issue>545</issue><fpage>131</fpage><lpage>137</lpage><pub-id pub-id-type="doi">10.3897/zookeys.545.6752</pub-id></mixed-citation></tp:treatment-meta><tp:nomenclature><tp:taxon-name>
                            <tp:taxon-name-part taxon-name-part-type="genus">Cerabilia</tp:taxon-name-part>
                        </tp:taxon-name><tp:taxon-authority>Castelnau, 1867</tp:taxon-authority><tp:nomenclature-citation-list><tp:nomenclature-citation><tp:taxon-name><tp:taxon-name-part taxon-name-part-type="genus">Cerabilia</tp:taxon-name-part></tp:taxon-name><comment> Castelnau, 1867; type species, <italic><tp:taxon-name><tp:taxon-name-part taxon-name-part-type="genus">Cerabilia</tp:taxon-name-part> <tp:taxon-name-part taxon-name-part-type="species">maori</tp:taxon-name-part></tp:taxon-name></italic>, Castelnau, F.L. Laporte de, 1867.</comment></tp:nomenclature-citation><tp:nomenclature-citation><tp:taxon-name><tp:taxon-name-part taxon-name-part-type="genus">Zabronothus</tp:taxon-name-part></tp:taxon-name><comment> Broun 1893; type species, <italic><tp:taxon-name><tp:taxon-name-part taxon-name-part-type="genus">Zabronothus</tp:taxon-name-part> <tp:taxon-name-part taxon-name-part-type="species">striatulus</tp:taxon-name-part></tp:taxon-name></italic> Broun, 1893.</comment></tp:nomenclature-citation><tp:nomenclature-citation><tp:taxon-name><tp:taxon-name-part taxon-name-part-type="genus">Nelidus</tp:taxon-name-part></tp:taxon-name><comment> Chaudoir, 1878; type species, <italic><tp:taxon-name><tp:taxon-name-part taxon-name-part-type="genus">Nelidus</tp:taxon-name-part> <tp:taxon-name-part taxon-name-part-type="species">australis</tp:taxon-name-part></tp:taxon-name></italic> Chaudoir, 1878. <bold>syn. n.</bold></comment></tp:nomenclature-citation><tp:nomenclature-citation><tp:taxon-name><tp:taxon-name-part taxon-name-part-type="genus">Australomasoreus</tp:taxon-name-part></tp:taxon-name><comment> Baehr, 2007; type species, <italic><tp:taxon-name><tp:taxon-name-part taxon-name-part-type="genus">Australomasoreus</tp:taxon-name-part> <tp:taxon-name-part taxon-name-part-type="species">monteithi</tp:taxon-name-part></tp:taxon-name></italic> Baehr, 2007. <bold>syn. n.</bold></comment></tp:nomenclature-citation><tp:nomenclature-citation><tp:taxon-name><tp:taxon-name-part taxon-name-part-type="genus">Feronista</tp:taxon-name-part></tp:taxon-name><comment> Moore, 1965; type species, <italic><tp:taxon-name><tp:taxon-name-part taxon-name-part-type="genus">Feronista</tp:taxon-name-part> <tp:taxon-name-part taxon-name-part-type="species">amaroides</tp:taxon-name-part></tp:taxon-name></italic> Moore, 1965. <bold>syn. n.</bold></comment></tp:nomenclature-citation><!--PageBreak--></tp:nomenclature-citation-list></tp:nomenclature></tp:taxon-treatment>
