# Supplementary material for: Resolution of taxonomic problems in Australian Harpalini, Abacetini, Pterostichini, and Oodini (Coleoptera, Carabidae)
Source: Zookeys. 2015 Dec 14;(545):131–7. doi: 10.3897/zookeys.545.6752 (PMC4714372; doi:10.3897/zookeys.545.6752)
Supplement: XML Treatment for Cerabilia monteithi [file zookeys.545.6752-treatment5.xml]

<!DOCTYPE tp:taxon-treatment
  PUBLIC "-//TaxonX//DTD Taxonomic Treatment Publishing DTD v0 20100105//EN" "tax-treatment-NSO.dtd">
<tp:taxon-treatment xmlns:tp="http://www.plazi.org/taxpub"><tp:treatment-meta><kwd-group><label>Taxon classification</label><kwd><named-content content-type="kingdom">Animalia</named-content></kwd><kwd><named-content content-type="order">Coleoptera</named-content></kwd><kwd><named-content content-type="family">Carabidae</named-content></kwd></kwd-group><mixed-citation publication-type="journal"><person-group><name><surname>Will</surname><given-names>Kipling</given-names></name></person-group><article-title>Resolution of taxonomic problems in Australian <tp:taxon-name><tp:taxon-name-part taxon-name-part-type="tribe">Harpalini</tp:taxon-name-part></tp:taxon-name>, <tp:taxon-name><tp:taxon-name-part taxon-name-part-type="tribe">Abacetini</tp:taxon-name-part></tp:taxon-name>, <tp:taxon-name><tp:taxon-name-part taxon-name-part-type="tribe">Pterostichini</tp:taxon-name-part></tp:taxon-name>, and <tp:taxon-name><tp:taxon-name-part taxon-name-part-type="tribe">Oodini</tp:taxon-name-part></tp:taxon-name> (<tp:taxon-name><tp:taxon-name-part taxon-name-part-type="order">Coleoptera</tp:taxon-name-part></tp:taxon-name>, <tp:taxon-name><tp:taxon-name-part taxon-name-part-type="family">Carabidae</tp:taxon-name-part></tp:taxon-name>)</article-title><source>Zookeys</source><day>14</day><month>12</month><year>2015</year><volume>2015</volume><issue>545</issue><fpage>131</fpage><lpage>137</lpage><pub-id pub-id-type="doi">10.3897/zookeys.545.6752</pub-id></mixed-citation></tp:treatment-meta><tp:nomenclature><tp:taxon-name>
                            <tp:taxon-name-part taxon-name-part-type="genus">Cerabilia</tp:taxon-name-part>
                            <tp:taxon-name-part taxon-name-part-type="species">monteithi</tp:taxon-name-part>
                        </tp:taxon-name><tp:taxon-authority>(Baehr, 2007)</tp:taxon-authority><tp:taxon-status xmlns:xlink="http://www.w3.org/1999/xlink" xlink:type="simple">comb. n.</tp:taxon-status><tp:nomenclature-citation-list><tp:nomenclature-citation><tp:taxon-name><tp:taxon-name-part taxon-name-part-type="genus">Australomasoreus</tp:taxon-name-part> <tp:taxon-name-part taxon-name-part-type="species">monteithi</tp:taxon-name-part></tp:taxon-name><comment> Baehr, 2007</comment></tp:nomenclature-citation></tp:nomenclature-citation-list></tp:nomenclature><tp:treatment-sec sec-type="material"><title>Material examined.</title><p>Holotype, male [<named-content xmlns:xlink="http://www.w3.org/1999/xlink" content-type="dwc:institutional_code" xlink:type="simple">QM</named-content>]. Type locality Bulburin State Forest via Many Peaks, Qld. An additional 12 specimens from the type locality [<named-content xmlns:xlink="http://www.w3.org/1999/xlink" content-type="dwc:institutional_code" xlink:type="simple">EMEC</named-content>, <named-content xmlns:xlink="http://www.w3.org/1999/xlink" content-type="dwc:institutional_code" xlink:type="simple">QM</named-content>].</p></tp:treatment-sec><tp:treatment-sec sec-type="Notes"><title>Notes.</title><p><italic><tp:taxon-name><tp:taxon-name-part taxon-name-part-type="genus">Cerabilia</tp:taxon-name-part></tp:taxon-name></italic>, sensu <xref ref-type="bibr" rid="B17">Will (2011)</xref> includes Australian species placed in <italic><tp:taxon-name><tp:taxon-name-part taxon-name-part-type="genus">Feronista</tp:taxon-name-part></tp:taxon-name></italic> by <xref ref-type="bibr" rid="B13">Moore et al (1987)</xref> and <italic><tp:taxon-name><tp:taxon-name-part taxon-name-part-type="genus">Cerabilia</tp:taxon-name-part></tp:taxon-name></italic> species from New Zealand and New Caledonia. <xref ref-type="bibr" rid="B1">Baehr (2007)</xref> described <italic><tp:taxon-name><tp:taxon-name-part taxon-name-part-type="genus">Australomasoreus</tp:taxon-name-part> <tp:taxon-name-part taxon-name-part-type="species">monteithi</tp:taxon-name-part></tp:taxon-name></italic> as a <tp:taxon-name><tp:taxon-name-part taxon-name-part-type="tribe">Masoreini</tp:taxon-name-part></tp:taxon-name>, but he clearly noted that this placement was both anomalous for the species' characteristics and biogeography. Study of the type and additional material for both morphology and DNA data (Will unpubl.) clearly places this species in <italic><tp:taxon-name><tp:taxon-name-part taxon-name-part-type="genus">Cerabilia</tp:taxon-name-part></tp:taxon-name></italic>.</p><p><italic><tp:taxon-name><tp:taxon-name-part taxon-name-part-type="genus">Cerabilia</tp:taxon-name-part> <tp:taxon-name-part taxon-name-part-type="species">australis</tp:taxon-name-part></tp:taxon-name></italic> is known only from the holotype specimen and was reported as coming from the Paroo River area. However, this specimen is unlike any Australian species of carabid and is very similar to <italic><tp:taxon-name><tp:taxon-name-part taxon-name-part-type="genus">Cerabilia</tp:taxon-name-part></tp:taxon-name></italic> species from New Zealand. It may in fact be a synonym of one of the described New Zealand species, but until their types are studied this cannot be established. The Australian <italic><tp:taxon-name><tp:taxon-name-part taxon-name-part-type="genus">Cerabilia</tp:taxon-name-part></tp:taxon-name></italic> species are all restricted to the higher elevation rainforests in the northeastern coastal region. The Paroo River runs through the semi-arid inland region of southwestern Queensland and northwestern New South Wales and is both geographically and environmentally distant from any location where <italic><tp:taxon-name><tp:taxon-name-part taxon-name-part-type="genus">Cerabilia</tp:taxon-name-part></tp:taxon-name></italic> has been found in Australia. Likely the type locality was erroneously reported.</p></tp:treatment-sec><ref-list><ref id="B17"><mixed-citation xmlns:xlink="http://www.w3.org/1999/xlink" xlink:type="simple"><person-group><name name-style="western"><surname>Will</surname><given-names>KW</given-names></name></person-group> (<year>2011</year>) <article-title>Taxonomic review of the <tp:taxon-name><tp:taxon-name-part taxon-name-part-type="tribe">Pterostichini</tp:taxon-name-part></tp:taxon-name> and <tp:taxon-name><tp:taxon-name-part taxon-name-part-type="tribe">Loxandrini</tp:taxon-name-part></tp:taxon-name> fauna of New Caledonia (<tp:taxon-name><tp:taxon-name-part taxon-name-part-type="order">Coleoptera</tp:taxon-name-part></tp:taxon-name>, <tp:taxon-name><tp:taxon-name-part taxon-name-part-type="family">Carabidae</tp:taxon-name-part></tp:taxon-name>).</article-title> <source>ZooKeys</source> <volume>147</volume>: <fpage>337</fpage>–<lpage>397</lpage>. doi: <ext-link xlink:type="simple" ext-link-type="doi" xlink:href="10.3897/zookeys.147.1943">10.3897/zookeys.147.1943</ext-link></mixed-citation></ref><ref id="B13"><mixed-citation xmlns:xlink="http://www.w3.org/1999/xlink" xlink:type="simple"><person-group><name name-style="western"><surname>Moore</surname><given-names>BP</given-names></name><name name-style="western"><surname>Weir</surname><given-names>TA</given-names></name><name name-style="western"><surname>Pyke</surname><given-names>JE</given-names></name></person-group> (<year>1987</year>) <article-title><tp:taxon-name><tp:taxon-name-part taxon-name-part-type="family">Rhysodidae</tp:taxon-name-part></tp:taxon-name> and <tp:taxon-name><tp:taxon-name-part taxon-name-part-type="family">Carabidae</tp:taxon-name-part></tp:taxon-name>.</article-title> In: <person-group><name name-style="western"><surname>Walton</surname><given-names>DW</given-names></name></person-group> (<role>Ed.</role>) <source>Zoological Catalogue of Australia, vol. 4 (<tp:taxon-name><tp:taxon-name-part taxon-name-part-type="order">Coleoptera</tp:taxon-name-part></tp:taxon-name>: <tp:taxon-name><tp:taxon-name-part taxon-name-part-type="suborder">Archostemata</tp:taxon-name-part></tp:taxon-name>, <tp:taxon-name><tp:taxon-name-part taxon-name-part-type="suborder">Myxophaga</tp:taxon-name-part></tp:taxon-name> and <tp:taxon-name><tp:taxon-name-part taxon-name-part-type="suborder">Adephaga</tp:taxon-name-part></tp:taxon-name>)</source>. <publisher-name>Australian Government Publishing Service</publisher-name>, <publisher-loc>Canberra, ACT</publisher-loc>, <fpage>20</fpage>–<lpage>230</lpage>. </mixed-citation></ref><ref id="B1"><mixed-citation xmlns:xlink="http://www.w3.org/1999/xlink" xlink:type="simple"><person-group><name name-style="western"><surname>Baehr</surname><given-names>M</given-names></name></person-group> (<year>2007</year>) <article-title>A new genus of cyclosomine carabid beetles from Queensland, Australia - (<tp:taxon-name><tp:taxon-name-part taxon-name-part-type="class">Insecta</tp:taxon-name-part></tp:taxon-name>, <tp:taxon-name><tp:taxon-name-part taxon-name-part-type="order">Coleoptera</tp:taxon-name-part></tp:taxon-name>, <tp:taxon-name><tp:taxon-name-part taxon-name-part-type="family">Carabidae</tp:taxon-name-part></tp:taxon-name>, <tp:taxon-name><tp:taxon-name-part taxon-name-part-type="subfamily">Cyclosominae</tp:taxon-name-part></tp:taxon-name>).</article-title> <source>Mitteilungen Muenchener Entomologischen Gesellschaft</source> <volume>97</volume>: <fpage>5</fpage>–<lpage>9</lpage>. </mixed-citation></ref></ref-list></tp:taxon-treatment>
