# Supplementary material for: Resolution of taxonomic problems in Australian Harpalini, Abacetini, Pterostichini, and Oodini (Coleoptera, Carabidae)
Source: Zookeys. 2015 Dec 14;(545):131–7. doi: 10.3897/zookeys.545.6752 (PMC4714372; doi:10.3897/zookeys.545.6752)
Supplement: XML Treatment for Pterostichini [file zookeys.545.6752-treatment6.xml]

<!DOCTYPE tp:taxon-treatment
  PUBLIC "-//TaxonX//DTD Taxonomic Treatment Publishing DTD v0 20100105//EN" "tax-treatment-NSO.dtd">
<tp:taxon-treatment xmlns:tp="http://www.plazi.org/taxpub"><tp:treatment-meta><kwd-group><label>Taxon classification</label><kwd><named-content content-type="kingdom">Animalia</named-content></kwd><kwd><named-content content-type="order">Coleoptera</named-content></kwd><kwd><named-content content-type="family">Carabidae</named-content></kwd></kwd-group><mixed-citation publication-type="journal"><person-group><name><surname>Will</surname><given-names>Kipling</given-names></name></person-group><article-title>Resolution of taxonomic problems in Australian <tp:taxon-name><tp:taxon-name-part taxon-name-part-type="tribe">Harpalini</tp:taxon-name-part></tp:taxon-name>, <tp:taxon-name><tp:taxon-name-part taxon-name-part-type="tribe">Abacetini</tp:taxon-name-part></tp:taxon-name>, <tp:taxon-name><tp:taxon-name-part taxon-name-part-type="tribe">Pterostichini</tp:taxon-name-part></tp:taxon-name>, and <tp:taxon-name><tp:taxon-name-part taxon-name-part-type="tribe">Oodini</tp:taxon-name-part></tp:taxon-name> (<tp:taxon-name><tp:taxon-name-part taxon-name-part-type="order">Coleoptera</tp:taxon-name-part></tp:taxon-name>, <tp:taxon-name><tp:taxon-name-part taxon-name-part-type="family">Carabidae</tp:taxon-name-part></tp:taxon-name>)</article-title><source>Zookeys</source><day>14</day><month>12</month><year>2015</year><volume>2015</volume><issue>545</issue><fpage>131</fpage><lpage>137</lpage><pub-id pub-id-type="doi">10.3897/zookeys.545.6752</pub-id></mixed-citation></tp:treatment-meta><tp:nomenclature><tp:taxon-name>
                        <tp:taxon-name-part taxon-name-part-type="tribe">Pterostichini</tp:taxon-name-part>
                    </tp:taxon-name><tp:taxon-authority>Bonelli, 1810</tp:taxon-authority><tp:nomenclature-citation-list><tp:nomenclature-citation><tp:taxon-name><tp:taxon-name-part taxon-name-part-type="tribe">Cuneipectini</tp:taxon-name-part></tp:taxon-name><comment> Sloane, 1907. Syn. n.</comment></tp:nomenclature-citation><tp:nomenclature-citation><tp:taxon-name><tp:taxon-name-part taxon-name-part-type="genus">Cuneipectus</tp:taxon-name-part></tp:taxon-name><comment> Sloane, 1907; type species, <italic><tp:taxon-name><tp:taxon-name-part taxon-name-part-type="genus">Cuneipectus</tp:taxon-name-part> <tp:taxon-name-part taxon-name-part-type="species">frenchi</tp:taxon-name-part></tp:taxon-name></italic> Sloane, 1907.</comment></tp:nomenclature-citation></tp:nomenclature-citation-list></tp:nomenclature><tp:treatment-sec sec-type="material"><title>Material examined.</title><p>Holotype, <italic><tp:taxon-name><tp:taxon-name-part taxon-name-part-type="genus">Cuneipectus</tp:taxon-name-part> <tp:taxon-name-part taxon-name-part-type="species">frenchi</tp:taxon-name-part></tp:taxon-name></italic> [<named-content xmlns:xlink="http://www.w3.org/1999/xlink" content-type="dwc:institutional_code" xlink:type="simple">ANIC</named-content>] and three additional specimens [<named-content xmlns:xlink="http://www.w3.org/1999/xlink" content-type="dwc:institutional_code" xlink:type="simple">ANIC</named-content>, <named-content xmlns:xlink="http://www.w3.org/1999/xlink" content-type="dwc:institutional_code" xlink:type="simple">MCZ</named-content>]; ten specimens of <italic><tp:taxon-name><tp:taxon-name-part taxon-name-part-type="genus">Cuniepectus</tp:taxon-name-part> <tp:taxon-name-part taxon-name-part-type="species">foveatus</tp:taxon-name-part></tp:taxon-name></italic> Sloane, 1915 [<named-content xmlns:xlink="http://www.w3.org/1999/xlink" content-type="dwc:institutional_code" xlink:type="simple">EMEC</named-content>].</p></tp:treatment-sec><tp:treatment-sec sec-type="Notes"><title>Notes.</title><p>Sloane described a new tribe for <italic><tp:taxon-name><tp:taxon-name-part taxon-name-part-type="genus">Cuneipectus</tp:taxon-name-part></tp:taxon-name></italic> suggesting that it belonged “at the beginning of the Trigonotomid series of the subfamily <tp:taxon-name><tp:taxon-name-part taxon-name-part-type="subfamily">Harpalinae</tp:taxon-name-part></tp:taxon-name>”, i.e. as sister to a group <tp:taxon-name><tp:taxon-name-part taxon-name-part-type="tribe">Pterostichini</tp:taxon-name-part></tp:taxon-name>. Subsequent authors have placed it between <tp:taxon-name><tp:taxon-name-part taxon-name-part-type="tribe">Harpalini</tp:taxon-name-part></tp:taxon-name> and <!--PageBreak--><tp:taxon-name><tp:taxon-name-part taxon-name-part-type="tribe">Chlaeniini</tp:taxon-name-part></tp:taxon-name> (<xref ref-type="bibr" rid="B5">Csiki 1931</xref>), near chaetogenyines, chlaeniines, oodines, and licinines (<tp:taxon-name><tp:taxon-name-part taxon-name-part-type="supertribe">Callistitae</tp:taxon-name-part></tp:taxon-name> sensu <xref ref-type="bibr" rid="B8">Erwin and Sims (1984)</xref> and <xref ref-type="bibr" rid="B6">Erwin (1985</xref>, <xref ref-type="bibr" rid="B7">1991</xref>)) in <tp:taxon-name><tp:taxon-name-part taxon-name-part-type="subfamily">Licininae</tp:taxon-name-part></tp:taxon-name> (<xref ref-type="bibr" rid="B11">Lorenz 2005</xref>) in <tp:taxon-name><tp:taxon-name-part taxon-name-part-type="supertribe">Pterostichitae</tp:taxon-name-part></tp:taxon-name> (<xref ref-type="bibr" rid="B13">Moore et al. 1987</xref>) or <tp:taxon-name><tp:taxon-name-part taxon-name-part-type="tribe">Pterostichini</tp:taxon-name-part></tp:taxon-name> (<xref ref-type="bibr" rid="B9">Lawrence and Slipinski 2013</xref>). <xref ref-type="bibr" rid="B12">Moore (1965)</xref> did not include <italic><tp:taxon-name><tp:taxon-name-part taxon-name-part-type="genus">Cuneipectus</tp:taxon-name-part></tp:taxon-name></italic> in his treatment of Australian <tp:taxon-name><tp:taxon-name-part taxon-name-part-type="subfamily">Pterostichinae</tp:taxon-name-part></tp:taxon-name>. Aside from the original description, there has not been a discussion of the characteristics of <italic><tp:taxon-name><tp:taxon-name-part taxon-name-part-type="genus">Cuneipectus</tp:taxon-name-part></tp:taxon-name></italic>. Its variable placement, non-inclusion in <xref ref-type="bibr" rid="B12">Moore's (1965)</xref> treatment and frequent association with <tp:taxon-name><tp:taxon-name-part taxon-name-part-type="tribe">Chlaeniini</tp:taxon-name-part></tp:taxon-name> and <tp:taxon-name><tp:taxon-name-part taxon-name-part-type="tribe">Licinini</tp:taxon-name-part></tp:taxon-name> by various authors apparently stems from the species being described as having a single supraorbital setae in combination with the presence of an elytral plica. However, supraorbital seta number is variable, with some individuals having one and others two above each eye. Other characteristics are typical of Australian <tp:taxon-name><tp:taxon-name-part taxon-name-part-type="tribe">Pterostichini</tp:taxon-name-part></tp:taxon-name>, including the presence of the spermathecal gland duct diverticulum (sgd) in the female (<xref ref-type="bibr" rid="B10">Liebherr and Will 1998</xref>). The sgd is typical in many pterostichines including Australian taxa like <italic><tp:taxon-name><tp:taxon-name-part taxon-name-part-type="genus">Prosopogmus</tp:taxon-name-part></tp:taxon-name></italic> Chaudoir, 1865 (<xref ref-type="bibr" rid="B17">Will 2011</xref>), <italic><tp:taxon-name><tp:taxon-name-part taxon-name-part-type="genus">Paranurus</tp:taxon-name-part></tp:taxon-name></italic> Tshitshérine, 1901 (<xref ref-type="bibr" rid="B10">Liebherr and Will 1998</xref>) and <italic><tp:taxon-name><tp:taxon-name-part taxon-name-part-type="genus">Trichosternus</tp:taxon-name-part></tp:taxon-name></italic> Chaudoir, 1865 (Will unpubl.). The sgd is not known to be present in any <tp:taxon-name><tp:taxon-name-part taxon-name-part-type="tribe">Chlaeniini</tp:taxon-name-part></tp:taxon-name> or <tp:taxon-name><tp:taxon-name-part taxon-name-part-type="tribe">Licinini</tp:taxon-name-part></tp:taxon-name>. Additionally, preliminary analyses of DNA data (Will unpubl.) consistently places <italic><tp:taxon-name><tp:taxon-name-part taxon-name-part-type="genus">Cuneipectus</tp:taxon-name-part></tp:taxon-name></italic> with Australian <tp:taxon-name><tp:taxon-name-part taxon-name-part-type="tribe">Pterostichini</tp:taxon-name-part></tp:taxon-name>. Based on this evidence, <italic><tp:taxon-name><tp:taxon-name-part taxon-name-part-type="genus">Cuneipectus</tp:taxon-name-part></tp:taxon-name></italic> is placed in <tp:taxon-name><tp:taxon-name-part taxon-name-part-type="tribe">Pterostichini</tp:taxon-name-part></tp:taxon-name> and <tp:taxon-name><tp:taxon-name-part taxon-name-part-type="tribe">Cuneipectini</tp:taxon-name-part></tp:taxon-name> is synonymized.</p></tp:treatment-sec><ref-list><ref id="B5"><mixed-citation xmlns:xlink="http://www.w3.org/1999/xlink" xlink:type="simple"><person-group><name name-style="western"><surname>Csiki</surname><given-names>E</given-names></name></person-group> (<year>1931</year>) <source>Coleopterorum Catalogus 115 (<tp:taxon-name><tp:taxon-name-part taxon-name-part-type="family">Carabidae</tp:taxon-name-part></tp:taxon-name>: <tp:taxon-name><tp:taxon-name-part taxon-name-part-type="subfamily">Harpalinae</tp:taxon-name-part></tp:taxon-name> V)</source>, <fpage>739</fpage>–<lpage>1022</lpage>. </mixed-citation></ref><ref id="B8"><mixed-citation xmlns:xlink="http://www.w3.org/1999/xlink" xlink:type="simple"><person-group><name name-style="western"><surname>Erwin</surname><given-names>TL</given-names></name><name name-style="western"><surname>Sims</surname><given-names>LL</given-names></name></person-group> (<year>1984</year>) <article-title>Carabid beetles of the West Indies (Insects: <tp:taxon-name><tp:taxon-name-part taxon-name-part-type="order">Coleoptera</tp:taxon-name-part></tp:taxon-name>): a synopsis of the genera and checklists of tribes of <tp:taxon-name><tp:taxon-name-part taxon-name-part-type="superfamily">Caraboidea</tp:taxon-name-part></tp:taxon-name>, and of the West Indian species.</article-title> <source>Quaestiones Entomologicae</source> <volume>20</volume>: <fpage>351</fpage>–<lpage>466</lpage>. </mixed-citation></ref><ref id="B6"><mixed-citation xmlns:xlink="http://www.w3.org/1999/xlink" xlink:type="simple"><person-group><name name-style="western"><surname>Erwin</surname><given-names>TL</given-names></name></person-group> (<year>1985</year>) <article-title>The taxon pulse: a general pattern of lineage radiation and extinction among carabid beetles.</article-title> In: <person-group><name name-style="western"><surname>Ball</surname><given-names>GE</given-names></name></person-group> (<role>Ed.</role>) <source>Taxonomy, phylogeny and zoogeography of beetles and ants. A volume dedicated to the memory of Philip Jackson Darlington, Jr. (1904–1983)</source>. <series>Series Entomologica</series>, <volume>volume 33</volume>. <publisher-name>Dr W. Junk Publishers</publisher-name>, <publisher-loc>Dordrecht / Boston / Lancaster</publisher-loc>, <fpage>437</fpage>–<lpage>472</lpage>. </mixed-citation></ref><ref id="B7"><mixed-citation xmlns:xlink="http://www.w3.org/1999/xlink" xlink:type="simple"><person-group><name name-style="western"><surname>Erwin</surname><given-names>TL</given-names></name></person-group> (<year>1991</year>) <article-title>The ground-beetles of Central America (<tp:taxon-name><tp:taxon-name-part taxon-name-part-type="family">Carabidae</tp:taxon-name-part></tp:taxon-name>), part II: <tp:taxon-name><tp:taxon-name-part taxon-name-part-type="tribe">Notiophilini</tp:taxon-name-part></tp:taxon-name>, <tp:taxon-name><tp:taxon-name-part taxon-name-part-type="tribe">Loricerini</tp:taxon-name-part></tp:taxon-name>, and <tp:taxon-name><tp:taxon-name-part taxon-name-part-type="tribe">Carabini</tp:taxon-name-part></tp:taxon-name>.</article-title> <source>Smithsonian Contributions to Zoology</source> <volume>No. 501</volume>, <size units="page">30 pp</size>. </mixed-citation></ref><ref id="B11"><mixed-citation xmlns:xlink="http://www.w3.org/1999/xlink" xlink:type="simple"><person-group><name name-style="western"><surname>Lorenz</surname><given-names>W</given-names></name></person-group> (<year>2005</year>) <source>A Systematic List of Extant Ground Beetles of the World (<tp:taxon-name><tp:taxon-name-part taxon-name-part-type="order">Coleoptera</tp:taxon-name-part></tp:taxon-name> “<tp:taxon-name><tp:taxon-name-part taxon-name-part-type="above-genus">Geadephaga</tp:taxon-name-part></tp:taxon-name>”: <tp:taxon-name><tp:taxon-name-part taxon-name-part-type="family">Trachypachidae</tp:taxon-name-part></tp:taxon-name> and <tp:taxon-name><tp:taxon-name-part taxon-name-part-type="family">Carabidae</tp:taxon-name-part></tp:taxon-name>, incl. <tp:taxon-name><tp:taxon-name-part taxon-name-part-type="subfamily">Paussinae</tp:taxon-name-part></tp:taxon-name>, <tp:taxon-name><tp:taxon-name-part taxon-name-part-type="subfamily">Cicindelinae</tp:taxon-name-part></tp:taxon-name>, <tp:taxon-name><tp:taxon-name-part taxon-name-part-type="subfamily">Rhysodinae</tp:taxon-name-part></tp:taxon-name>)</source>. <edition>2nd ed</edition>. <publisher-loc>Tutzing</publisher-loc>. </mixed-citation></ref><ref id="B13"><mixed-citation xmlns:xlink="http://www.w3.org/1999/xlink" xlink:type="simple"><person-group><name name-style="western"><surname>Moore</surname><given-names>BP</given-names></name><name name-style="western"><surname>Weir</surname><given-names>TA</given-names></name><name name-style="western"><surname>Pyke</surname><given-names>JE</given-names></name></person-group> (<year>1987</year>) <article-title><tp:taxon-name><tp:taxon-name-part taxon-name-part-type="family">Rhysodidae</tp:taxon-name-part></tp:taxon-name> and <tp:taxon-name><tp:taxon-name-part taxon-name-part-type="family">Carabidae</tp:taxon-name-part></tp:taxon-name>.</article-title> In: <person-group><name name-style="western"><surname>Walton</surname><given-names>DW</given-names></name></person-group> (<role>Ed.</role>) <source>Zoological Catalogue of Australia, vol. 4 (<tp:taxon-name><tp:taxon-name-part taxon-name-part-type="order">Coleoptera</tp:taxon-name-part></tp:taxon-name>: <tp:taxon-name><tp:taxon-name-part taxon-name-part-type="suborder">Archostemata</tp:taxon-name-part></tp:taxon-name>, <tp:taxon-name><tp:taxon-name-part taxon-name-part-type="suborder">Myxophaga</tp:taxon-name-part></tp:taxon-name> and <tp:taxon-name><tp:taxon-name-part taxon-name-part-type="suborder">Adephaga</tp:taxon-name-part></tp:taxon-name>)</source>. <publisher-name>Australian Government Publishing Service</publisher-name>, <publisher-loc>Canberra, ACT</publisher-loc>, <fpage>20</fpage>–<lpage>230</lpage>. </mixed-citation></ref><ref id="B9"><mixed-citation xmlns:xlink="http://www.w3.org/1999/xlink" xlink:type="simple"><person-group><name name-style="western"><surname>Lawrence</surname><given-names>J</given-names></name><name name-style="western"><surname>Slipinski</surname><given-names>A</given-names></name></person-group> (<year>2013</year>) <source>Australian Beetles Volume 1, Morphology, Classification and Keys</source>. <publisher-name>CSIRO Publishing</publisher-name>, <size units="page">576 pp</size>. </mixed-citation></ref><ref id="B12"><mixed-citation xmlns:xlink="http://www.w3.org/1999/xlink" xlink:type="simple"><person-group><name name-style="western"><surname>Moore</surname><given-names>BP</given-names></name></person-group> (<year>1965</year>) <article-title>Studies on Australian <tp:taxon-name><tp:taxon-name-part taxon-name-part-type="family">Carabidae</tp:taxon-name-part></tp:taxon-name> (<tp:taxon-name><tp:taxon-name-part taxon-name-part-type="order">Coleoptera</tp:taxon-name-part></tp:taxon-name>) 4.–The <tp:taxon-name><tp:taxon-name-part taxon-name-part-type="subfamily">Pterostichinae</tp:taxon-name-part></tp:taxon-name>.</article-title> <source>Transactions of the Royal entomological Society of London</source> <volume>117</volume>: <fpage>1</fpage>–<lpage>32</lpage>. doi: <ext-link xlink:type="simple" ext-link-type="doi" xlink:href="10.1111/j.1365-2311.1965.tb00042.x">10.1111/j.1365-2311.1965.tb00042.x</ext-link> </mixed-citation></ref><ref id="B10"><mixed-citation xmlns:xlink="http://www.w3.org/1999/xlink" xlink:type="simple"><person-group><name name-style="western"><surname>Liebherr</surname><given-names>JK</given-names></name><name name-style="western"><surname>Will</surname><given-names>KW</given-names></name></person-group> (<year>1998</year>) <article-title>Inferring phylogenetic relationships within <tp:taxon-name><tp:taxon-name-part taxon-name-part-type="family">Carabidae</tp:taxon-name-part></tp:taxon-name> (<tp:taxon-name><tp:taxon-name-part taxon-name-part-type="class">Insecta</tp:taxon-name-part></tp:taxon-name>, <tp:taxon-name><tp:taxon-name-part taxon-name-part-type="order">Coleoptera</tp:taxon-name-part></tp:taxon-name>) from characters of the female reproductive tract.</article-title> In: <person-group><name name-style="western"><surname>Ball</surname><given-names>GE</given-names></name><name name-style="western"><surname>Casale</surname><given-names>A</given-names></name><name name-style="western"><surname>Taglianti</surname><given-names>AV</given-names></name></person-group> (<role>Eds</role>) <issue-title>Phylogeny and Classification of Caraboidea Coleoptera: Adephaga).</issue-title> <source>Proceedings of a Symposium</source> (<conf-date>28 August, 1996</conf-date>, <conf-loc>Florence, Italy</conf-loc>). <conf-name>XX International Congress of Entomology</conf-name>. <source>Atti Museo Regionale di Scienze Naturali di Torino</source>, <publisher-loc>Italy</publisher-loc>, <fpage>107</fpage>–<lpage>170</lpage>. </mixed-citation></ref><ref id="B17"><mixed-citation xmlns:xlink="http://www.w3.org/1999/xlink" xlink:type="simple"><person-group><name name-style="western"><surname>Will</surname><given-names>KW</given-names></name></person-group> (<year>2011</year>) <article-title>Taxonomic review of the <tp:taxon-name><tp:taxon-name-part taxon-name-part-type="tribe">Pterostichini</tp:taxon-name-part></tp:taxon-name> and <tp:taxon-name><tp:taxon-name-part taxon-name-part-type="tribe">Loxandrini</tp:taxon-name-part></tp:taxon-name> fauna of New Caledonia (<tp:taxon-name><tp:taxon-name-part taxon-name-part-type="order">Coleoptera</tp:taxon-name-part></tp:taxon-name>, <tp:taxon-name><tp:taxon-name-part taxon-name-part-type="family">Carabidae</tp:taxon-name-part></tp:taxon-name>).</article-title> <source>ZooKeys</source> <volume>147</volume>: <fpage>337</fpage>–<lpage>397</lpage>. doi: <ext-link xlink:type="simple" ext-link-type="doi" xlink:href="10.3897/zookeys.147.1943">10.3897/zookeys.147.1943</ext-link></mixed-citation></ref></ref-list></tp:taxon-treatment>
