# Supplementary material for: Resolution of taxonomic problems in Australian Harpalini, Abacetini, Pterostichini, and Oodini (Coleoptera, Carabidae)
Source: Zookeys. 2015 Dec 14;(545):131–7. doi: 10.3897/zookeys.545.6752 (PMC4714372; doi:10.3897/zookeys.545.6752)
Supplement: XML Treatment for Oodini [file zookeys.545.6752-treatment7.xml]

<!DOCTYPE tp:taxon-treatment
  PUBLIC "-//TaxonX//DTD Taxonomic Treatment Publishing DTD v0 20100105//EN" "tax-treatment-NSO.dtd">
<tp:taxon-treatment xmlns:tp="http://www.plazi.org/taxpub"><tp:treatment-meta><kwd-group><label>Taxon classification</label><kwd><named-content content-type="kingdom">Animalia</named-content></kwd><kwd><named-content content-type="order">Coleoptera</named-content></kwd><kwd><named-content content-type="family">Carabidae</named-content></kwd></kwd-group><mixed-citation publication-type="journal"><person-group><name><surname>Will</surname><given-names>Kipling</given-names></name></person-group><article-title>Resolution of taxonomic problems in Australian <tp:taxon-name><tp:taxon-name-part taxon-name-part-type="tribe">Harpalini</tp:taxon-name-part></tp:taxon-name>, <tp:taxon-name><tp:taxon-name-part taxon-name-part-type="tribe">Abacetini</tp:taxon-name-part></tp:taxon-name>, <tp:taxon-name><tp:taxon-name-part taxon-name-part-type="tribe">Pterostichini</tp:taxon-name-part></tp:taxon-name>, and <tp:taxon-name><tp:taxon-name-part taxon-name-part-type="tribe">Oodini</tp:taxon-name-part></tp:taxon-name> (<tp:taxon-name><tp:taxon-name-part taxon-name-part-type="order">Coleoptera</tp:taxon-name-part></tp:taxon-name>, <tp:taxon-name><tp:taxon-name-part taxon-name-part-type="family">Carabidae</tp:taxon-name-part></tp:taxon-name>)</article-title><source>Zookeys</source><day>14</day><month>12</month><year>2015</year><volume>2015</volume><issue>545</issue><fpage>131</fpage><lpage>137</lpage><pub-id pub-id-type="doi">10.3897/zookeys.545.6752</pub-id></mixed-citation></tp:treatment-meta><tp:nomenclature><tp:taxon-name>
                        <tp:taxon-name-part taxon-name-part-type="tribe">Oodini</tp:taxon-name-part>
                    </tp:taxon-name><tp:taxon-authority>LaFerté-Sénectère, 1851</tp:taxon-authority><tp:nomenclature-citation-list><tp:nomenclature-citation><tp:taxon-name><tp:taxon-name-part taxon-name-part-type="genus">Nanodiodes</tp:taxon-name-part> <tp:taxon-name-part taxon-name-part-type="species">lilliputana</tp:taxon-name-part></tp:taxon-name><comment> (W.J. Macleay, 1888)</comment></tp:nomenclature-citation><tp:nomenclature-citation><tp:taxon-name><tp:taxon-name-part taxon-name-part-type="genus">Anatrichis</tp:taxon-name-part> <tp:taxon-name-part taxon-name-part-type="species">lilliputana</tp:taxon-name-part></tp:taxon-name><comment> W.J. Macleay, 1888</comment></tp:nomenclature-citation></tp:nomenclature-citation-list></tp:nomenclature><tp:treatment-sec sec-type="material"><title>Material Examined.</title><p>Syntypes [<named-content xmlns:xlink="http://www.w3.org/1999/xlink" content-type="dwc:institutional_code" xlink:type="simple">ANIC</named-content>], type locality, King Sound, Western Australia. Additional material in <named-content xmlns:xlink="http://www.w3.org/1999/xlink" content-type="dwc:institutional_code" xlink:type="simple">ANIC</named-content> and <named-content xmlns:xlink="http://www.w3.org/1999/xlink" content-type="dwc:institutional_code" xlink:type="simple">WAM</named-content> examined.</p></tp:treatment-sec><tp:treatment-sec sec-type="Notes"><title>Notes.</title><p><italic><tp:taxon-name><tp:taxon-name-part taxon-name-part-type="genus">Nanodiodes</tp:taxon-name-part></tp:taxon-name></italic> Bousquet, 1996 was proposed by <xref ref-type="bibr" rid="B2">Bousquet (1996)</xref> to replace <italic><tp:taxon-name><tp:taxon-name-part taxon-name-part-type="genus">Nanodes</tp:taxon-name-part></tp:taxon-name></italic> Habu, 1956 and he moved all species that where included by <xref ref-type="bibr" rid="B13">Moore et al. (1987)</xref> in <italic><tp:taxon-name><tp:taxon-name-part taxon-name-part-type="genus">Anatrichus</tp:taxon-name-part></tp:taxon-name></italic> LeConte, 1853 into this genus except for <italic><tp:taxon-name><tp:taxon-name-part taxon-name-part-type="genus">Anatrichis</tp:taxon-name-part> <tp:taxon-name-part taxon-name-part-type="species">lilliputana</tp:taxon-name-part></tp:taxon-name></italic>, which Bousquet had not studied. Although some subsequent catalogs (e.g., <xref ref-type="bibr" rid="B11">Lorenz 2005</xref>) treated this species as <italic><tp:taxon-name><tp:taxon-name-part taxon-name-part-type="genus">Nanodiodes</tp:taxon-name-part> <tp:taxon-name-part taxon-name-part-type="species">lilliputana</tp:taxon-name-part></tp:taxon-name></italic>, there is no indication that the character states were confirmed. I examined the syntypes and found the following: submentum with pairs of setae at the lateral edge; mesocoxa with a posterior seta and; metatrochanter without a seta. This combination is consistent with <italic><tp:taxon-name><tp:taxon-name-part taxon-name-part-type="genus">Nanodiodes</tp:taxon-name-part></tp:taxon-name></italic>, confirming that it shares the putative synapomorphic character states with species currently included in that genus. <italic><tp:taxon-name><tp:taxon-name-part taxon-name-part-type="genus">Anatrichis</tp:taxon-name-part></tp:taxon-name></italic> is therefore not found in the Australian fauna.</p></tp:treatment-sec><ref-list><ref id="B2"><mixed-citation xmlns:xlink="http://www.w3.org/1999/xlink" xlink:type="simple"><person-group><name name-style="western"><surname>Bousquet</surname><given-names>Y</given-names></name></person-group> (<year>1996</year>) <article-title>Taxonomic Revision of Nearctic, Mexican, and West Indian <tp:taxon-name><tp:taxon-name-part taxon-name-part-type="tribe">Oodini</tp:taxon-name-part></tp:taxon-name> (<tp:taxon-name><tp:taxon-name-part taxon-name-part-type="order">Coleoptera</tp:taxon-name-part></tp:taxon-name>: <tp:taxon-name><tp:taxon-name-part taxon-name-part-type="family">Carabidae</tp:taxon-name-part></tp:taxon-name>).</article-title> <source>The Canadian Entomologist</source> <volume>128</volume>: <fpage>443</fpage>–<lpage>537</lpage>. doi: <ext-link xlink:type="simple" ext-link-type="doi" xlink:href="10.4039/Ent128443-3">10.4039/Ent128443-3</ext-link> </mixed-citation></ref><ref id="B13"><mixed-citation xmlns:xlink="http://www.w3.org/1999/xlink" xlink:type="simple"><person-group><name name-style="western"><surname>Moore</surname><given-names>BP</given-names></name><name name-style="western"><surname>Weir</surname><given-names>TA</given-names></name><name name-style="western"><surname>Pyke</surname><given-names>JE</given-names></name></person-group> (<year>1987</year>) <article-title><tp:taxon-name><tp:taxon-name-part taxon-name-part-type="family">Rhysodidae</tp:taxon-name-part></tp:taxon-name> and <tp:taxon-name><tp:taxon-name-part taxon-name-part-type="family">Carabidae</tp:taxon-name-part></tp:taxon-name>.</article-title> In: <person-group><name name-style="western"><surname>Walton</surname><given-names>DW</given-names></name></person-group> (<role>Ed.</role>) <source>Zoological Catalogue of Australia, vol. 4 (<tp:taxon-name><tp:taxon-name-part taxon-name-part-type="order">Coleoptera</tp:taxon-name-part></tp:taxon-name>: <tp:taxon-name><tp:taxon-name-part taxon-name-part-type="suborder">Archostemata</tp:taxon-name-part></tp:taxon-name>, <tp:taxon-name><tp:taxon-name-part taxon-name-part-type="suborder">Myxophaga</tp:taxon-name-part></tp:taxon-name> and <tp:taxon-name><tp:taxon-name-part taxon-name-part-type="suborder">Adephaga</tp:taxon-name-part></tp:taxon-name>)</source>. <publisher-name>Australian Government Publishing Service</publisher-name>, <publisher-loc>Canberra, ACT</publisher-loc>, <fpage>20</fpage>–<lpage>230</lpage>. </mixed-citation></ref><ref id="B11"><mixed-citation xmlns:xlink="http://www.w3.org/1999/xlink" xlink:type="simple"><person-group><name name-style="western"><surname>Lorenz</surname><given-names>W</given-names></name></person-group> (<year>2005</year>) <source>A Systematic List of Extant Ground Beetles of the World (<tp:taxon-name><tp:taxon-name-part taxon-name-part-type="order">Coleoptera</tp:taxon-name-part></tp:taxon-name> “<tp:taxon-name><tp:taxon-name-part taxon-name-part-type="above-genus">Geadephaga</tp:taxon-name-part></tp:taxon-name>”: <tp:taxon-name><tp:taxon-name-part taxon-name-part-type="family">Trachypachidae</tp:taxon-name-part></tp:taxon-name> and <tp:taxon-name><tp:taxon-name-part taxon-name-part-type="family">Carabidae</tp:taxon-name-part></tp:taxon-name>, incl. <tp:taxon-name><tp:taxon-name-part taxon-name-part-type="subfamily">Paussinae</tp:taxon-name-part></tp:taxon-name>, <tp:taxon-name><tp:taxon-name-part taxon-name-part-type="subfamily">Cicindelinae</tp:taxon-name-part></tp:taxon-name>, <tp:taxon-name><tp:taxon-name-part taxon-name-part-type="subfamily">Rhysodinae</tp:taxon-name-part></tp:taxon-name>)</source>. <edition>2nd ed</edition>. <publisher-loc>Tutzing</publisher-loc>. </mixed-citation></ref></ref-list></tp:taxon-treatment>
